# Supplementary material for: Quantification of Salicylates and Flavonoids in Poplar Bark and Leaves Based on IR, NIR, and Raman Spectra
Source: Molecules. 2022 Jun 20;27(12):3954. doi: 10.3390/molecules27123954 (PMC9229158; doi:10.3390/molecules27123954)
Supplement: Supplementary file 1 [file molecules-27-03954-s001.zip]

Archive with 1 entries (1 files):
- molecules-1757377-supplementary.pdf
